# Supplementary material for: BH3 mimetics targeting BCL-XL have efficacy in solid tumors with RB1 loss and replication stress
Source: Nat Commun. 2025 May 28;16:4931. doi: 10.1038/s41467-025-60238-x (PMC12119881; doi:10.1038/s41467-025-60238-x)
Supplement: Supplementary file 4 — Source Data [file 41467_2025_60238_MOESM4_ESM.xlsx]

## Sheet: Figure 1B
	Navitoclax	Venetoclax	S63845
LuCaP176	78	3	4
LuCaP78	66	10	0
LuCaP23.1	50	17	10
LuCaP136CR	33	6	2
LuCaP189.4	26	24	14
LuCaP235.3	29	2	5
BIDPC1	60	9	0
BIDPC4	7	10	13
BIDPC5	90	3	12
BIDPC6	70	23	53
BIDPC7	94	21	6
15-442-12	74	16	38
LuCaP35CR	10	5	80
LuCaP70CR	20	25	90
LuCaP77	55	12	16
VCaP	5	5	90
LNCaP	5	0	6
C42	17	0	5
DU145	0	0	3
PC3	7	0	5

## Sheet: Figure 1C
Control	N1000	N500	N250	S500	N+S
1.01562	6	3.7	1.2	1.1	10
0.78125	7	4	2	0.9	9
1.09375	6.2	3.5	1.3	1.1	7
1.17188	7	3.4	1.1	1.3	7
0.9375	5.5	3.3	0.9	1	10.5

## Sheet: Figure 1F
Ctr	Nav			Ctr	Nav
125	-50			300	-50
77	-64			150	-55
53	-68			145	-57
46	-82			75	-60
40	-84			90	-64
	-97
	-99.9
	-99.9
BIDPC1 model				BIDPC5

## Sheet: Figure 2B
Caspase Glo left panel
	DMSO						Nav
CP253C	0.886167	1.03026	1.07669	0.975825	1.03106		1.16715	1.22238	1.17915	1.10951	1.17275
CP50C	0.608931	0.970484	0.971752	1.16247	1.28637		1.06182	1.2648	1.47201	1.54009	1.5367
CP267C	1.28798	0.994622	0.874351	0.844442			2.2616	2.6046	2.06433	1.95933
CP336C	0.784878	0.714006	0.931908	1.27472	1.29449		3.60488	3.40988	2.27339	3.07628	2.96096
CTG
	DMSO						Navitoclax (500nM)
CP50C	1.12824	1.15776	0.942353	0.973936	0.797709		1.06221	1.10978	0.977137	0.875718	0.665404
CP253C	0.98296	0.97337	0.990887	1.00419	1.04859		0.877066	0.894534	0.996588	1.00737	0.947085
CP267C	0.847607	0.946295	0.947997	1.18344	1.07466		0.382715	0.616705	0.512345	0.622062	0.61513
CP336C	1.03221	1.07828	1.02838	0.954762	0.906367		0.78196	0.737996	0.699733	0.724188	0.764212

## Sheet: Figure 2C and 3D
Drug	Drug Target	Effect size	P-value	FDR%	No. of altered cell lines	Tissue analysis
Navitoclax	BCL2, BCL-XL, BCL-W	-0.431	0.00704	49.3	64	PANCANCER
Cisplatin	DNA crosslinker	-0.353	0.00869	19	67	PANCANCER
Zoledronate	-	-0.252	0.0165	67.1	62	PANCANCER
Palbociclib	CDK4, CDK6	0.432	0.0187	52.8	67	PANCANCER
MK-1775	WEE1, PLK1	-0.211	0.0192	40.5	67	PANCANCER
WEHI-539	BCL-XL	-0.346	0.0209	84.4	64	PANCANCER
AZD1208	PIM1, PIM2, PIM3	-0.295	0.0225	59.9	64	PANCANCER
EPZ5676	DOT1L	-0.148	0.0276	57.2	73	PANCANCER
AZD5582	XIAP, cIAP	-0.291	0.0281	79.8	61	PANCANCER
MIM1	MCL1	-0.19	0.0313	63.2	64	PANCANCER
IWP-2	PORCN	-0.203	0.0423	87.3	64	PANCANCER
Afuresertib	AKT1, AKT2, AKT3	-0.177	0.0499	35.3	64	PANCANCER
Fulvestrant	ESR	-0.216	0.0509	70.8	66	PANCANCER
AMG-319	PI3K (beta sparing)	-0.124	0.0545	55.3	64	PANCANCER
Alpelisib	PI3Kalpha	-0.0642	0.0634	49.7	73	PANCANCER
Ipatasertib	AKT1, AKT, AKT3	-0.203	0.0639	57.9	64	PANCANCER
AZD7762	CHEK1, CHEK2	-0.0203	0.0767	48.2	65	PANCANCER
Niraparib	PARP1, PARP2	-0.171	0.0794	46	64	PANCANCER
Paclitaxel	Microtubule stabiliser	-0.242	0.08	66.8	64	PANCANCER
Ulixertinib	ERK1, ERK2	0.461	0.0811	83.2	64	PANCANCER
Telomerase Inhibitor IX	Telomerase	-0.302	0.0836	38	64	PANCANCER
Temozolomide	DNA alkylating agent	-0.18	0.0885	61.2	64	PANCANCER
EPZ004777	DOT1L	-0.127	0.0887	63.9	73	PANCANCER
Pyridostatin	G-quadruplex stabiliser	-0.347	0.0924	66.8	64	PANCANCER
IAP_5620	IAP	-0.134	0.093	99.8	64	PANCANCER
Wee1 Inhibitor	WEE1, CHEK1	-0.123	0.114	44	64	PANCANCER
Elephantin	-	-0.13	0.115	79.7	62	PANCANCER
IGF1R_3801	IGFR1	-0.132	0.122	47.4	64	PANCANCER
OSI-027	MTORC1, MTORC2	0.3	0.122	47.4	12	PANCANCER
Uprosertib	AKT1, AKT2, AKT3	-0.138	0.123	72.9	64	PANCANCER
MIRA-1	TP53	-0.113	0.127	64.2	64	PANCANCER
GSK1904529A	IGF1R, IR	-0.172	0.132	96.7	73	PANCANCER
PRIMA-1MET	TP53 activation	-0.0512	0.144	75.6	64	PANCANCER
ULK1_4989	ULK1	-0.0859	0.144	76.5	64	PANCANCER
Docetaxel	Microtubule stabiliser	-0.208	0.15	64.2	66	PANCANCER
Sabutoclax	BCL2, BCL-XL, BFL1, MCL1	-0.177	0.157	56	62	PANCANCER
AZD5363	AKT1, AKT2, AKT3, ROCK2	-0.153	0.158	47.2	64	PANCANCER
I-BRD9	BRD9	-0.107	0.16	63.8	64	PANCANCER
Trametinib	MEK1, MEK2	0.509	0.165	70.5	68	PANCANCER
CDK9_5576	CDK9	0.255	0.168	39.9	64	PANCANCER
P22077	USP7, USP47	-0.21	0.172	59.2	64	PANCANCER
Sinularin	-	-0.121	0.176	80.5	62	PANCANCER
AZ6102	TNKS1, TNKS2	-0.0881	0.181	47.7	63	PANCANCER
Irinotecan	TOP 1.00	-0.194	0.184	77.6	73	PANCANCER
Gallibiscoquinazole	-	-0.166	0.191	79.5	62	PANCANCER
MK-2206	AKT1, AKT2	-0.0782	0.193	68.7	67	PANCANCER
Taselisib	PI3K (beta sparing)	0.0412	0.195	79.1	73	PANCANCER
ERK_6604	ERK1,ERK2	0.348	0.195	77.5	64	PANCANCER
NVP-ADW742	IGF1R	-0.141	0.196	79	64	PANCANCER
BMS-345541	IKK-1, IKK-2	-0.064	0.198	71.9	64	PANCANCER
Carmustine	-	-0.0967	0.201	62.5	62	PANCANCER
Talazoparib	PARP1, PARP2	-0.253	0.204	92.3	63	PANCANCER
Linsitinib	IGF1R	-0.119	0.208	95.9	73	PANCANCER
Pictilisib	PI3K (class 1)	-0.0138	0.212	59.6	66	PANCANCER
Nilotinib	ABL	0.0016	0.216	90.8	64	PANCANCER
Nelarabine	-	-0.103	0.221	98.1	62	PANCANCER
VX-11e	ERK2	0.376	0.225	76.2	63	PANCANCER
Luminespib	HSP90	0.121	0.228	62	73	PANCANCER
Topotecan	-	-0.116	0.245	56.9	62	PANCANCER
GSK2606414	PERK	-0.0196	0.246	88.7	62	PANCANCER
AZD1332	NTRK1, NTRK2, NTRK3	-0.119	0.247	59.1	64	PANCANCER
CZC24832	PI3Kgamma	-0.0625	0.248	83.4	62	PANCANCER
Sepantronium bromide	BIRC5	-0.275	0.249	52.9	64	PANCANCER
Daporinad	NAMPT	-0.101	0.249	89.4	36	PANCANCER
ABT737	BCL2, BCL-XL, BCL-W, BCL-B, BFL1	-0.271	0.251	65.9	64	PANCANCER
MK-8776	CHEK1, CHEK2, CDK2	0.0583	0.263	77.4	64	PANCANCER
YK-4-279	RNA helicase A	-0.11	0.266	81.1	64	PANCANCER
Olaparib	PARP1, PARP2	-0.309	0.275	88.6	65	PANCANCER
Gemcitabine	Pyrimidine antimetabolite	-0.13	0.281	74.3	65	PANCANCER
WZ4003	NUAK1, NUAK2	0.00677	0.281	88.6	62	PANCANCER
Mirin	MRE11	0.0164	0.283	81.7	64	PANCANCER
UMI-77	MCL1	-0.129	0.286	95.1	64	PANCANCER
Rapamycin	MTORC1	0.184	0.292	67.8	63	PANCANCER
Osimertinib	EGFR	0.238	0.295	89.9	64	PANCANCER
GNE-317	PI3Kalpha	0.253	0.296	52	62	PANCANCER
Teniposide	-	-0.133	0.299	62.4	62	PANCANCER
Uprosertib	AKT1, AKT2, AKT3	-0.0952	0.299	51.2	62	PANCANCER
PD173074	FGFR1, FGFR2, FGFR3	-0.161	0.3	96.2	64	PANCANCER
MN-64	TNKS1, TNKS2	-0.0767	0.3	97.6	62	PANCANCER
Camptothecin	TOP 1.00	-0.115	0.313	71.9	74	PANCANCER
Fludarabine	-	0.0833	0.314	94.6	62	PANCANCER
KRAS (G12C) Inhibitor-12	KRAS (G12C)	-0.14	0.315	70	62	PANCANCER
LCL161	XIAP, IAP1, IAP2	-0.0308	0.316	90.1	64	PANCANCER
PFI3	Polybromo 1, SMARCA4, SMARCA2	-0.0211	0.32	89.4	62	PANCANCER
XAV939	TNKS1, TNKS2	-0.0199	0.324	96.8	64	PANCANCER
Staurosporine	Broad spectrum kinase inhibitor	-0.00621	0.332	42.3	68	PANCANCER
Vinorelbine	Microtubule destabiliser	-0.126	0.333	72.3	64	PANCANCER
JAK1_8709	JAK1	-0.0458	0.342	99.2	64	PANCANCER
Oxaliplatin	DNA alkylating agent	-0.0735	0.35	68.7	73	PANCANCER
JAK_8517	JAK1, JAK2	-0.101	0.354	78.4	64	PANCANCER
BIBR-1532	TERT	-0.0897	0.36	96.7	64	PANCANCER
VE821	ATR	0.196	0.366	69.1	63	PANCANCER
AZD5991	MCL1	0.0557	0.372	98.8	63	PANCANCER
Entinostat	HDAC1, HDAC3	-0.14	0.384	69.6	62	PANCANCER
Picolinici-acid	Inflammatory related	-0.0405	0.388	92.2	62	PANCANCER
Fulvestrant	-	-0.0327	0.393	89.8	62	PANCANCER
GSK591	PMRT5	-0.0157	0.413	78.1	62	PANCANCER
Dactinomycin	-	0.0385	0.415	58.9	62	PANCANCER
Nutlin-3a (-)	MDM2	0.264	0.422	52.4	68	PANCANCER
Acetalax	-	0.319	0.423	92.6	62	PANCANCER
Docetaxel	Microtubule stabiliser	-0.0103	0.461	55.7	51	PANCANCER
AZD5153	BRD4	0.215	0.466	74.1	63	PANCANCER
Sapitinib	EGFR, ERBB2, ERBB3	0.367	0.47	90.3	73	PANCANCER
BPD-00008900	-	0.00603	0.479	93.9	64	PANCANCER
GDC0810	ESR1, ESR2	-0.116	0.488	95.6	64	PANCANCER
Cytarabine	Antimetabolite	0.0224	0.489	86.9	64	PANCANCER
Leflunomide	Pyrimidine synthesis inhibitor	0.0623	0.505	99.7	64	PANCANCER
Lapatinib	EGFR, ERBB2	0.145	0.508	96.1	64	PANCANCER
PAK_5339	PAK1, PAK2	0.0889	0.513	74.8	64	PANCANCER
AZ960	JAK2, JAK3	-0.00112	0.515	59	64	PANCANCER
Entospletinib	SYK	0.124	0.515	82.5	62	PANCANCER
Vinblastine	Microtubule destabiliser	-0.0988	0.524	82.1	62	PANCANCER
Dihydrorotenone	-	-0.0364	0.527	82.6	62	PANCANCER
Venetoclax	BCL2	-0.156	0.528	83.9	64	PANCANCER
GSK343	EZH2	-0.0495	0.534	100	62	PANCANCER
ML323	USP1, UAF1	0.0375	0.536	88.6	62	PANCANCER
Vorinostat	HDAC inhibitor Class I, IIa, IIb, IV	-0.0762	0.542	65.2	64	PANCANCER
Foretinib	MET, KDR, TIE2, VEGFR3/FLT4, RON, PDGFR, FGFR1, EGFR	0.000165	0.545	99.5	64	PANCANCER
AZD3759	EGFR	0.168	0.558	97.9	66	PANCANCER
PRT062607	SYK	-0.00744	0.564	90.3	62	PANCANCER
Alisertib	AURKA	-0.0395	0.577	68.5	63	PANCANCER
Erlotinib	EGFR	0.15	0.585	93.5	64	PANCANCER
Cediranib	VEGFR, FLT1, FLT2, FLT3, FLT4, KIT, PDGFRB	-0.0156	0.613	96.8	64	PANCANCER
GSK2578215A	LRRK2	-0.101	0.631	74.9	64	PANCANCER
5-Fluorouracil	Antimetabolite (DNA & RNA)	0.191	0.633	73.6	73	PANCANCER
AGI-5198	IDH1 (R132H)	-0.0166	0.645	99.5	64	PANCANCER
Tamoxifen	ESR1	-0.0361	0.646	99.6	64	PANCANCER
TAF1_5496	TAF1	-0.101	0.651	98.5	64	PANCANCER
I-BET-762	BRD2, BRD3, BRD4	0.0781	0.653	80.5	62	PANCANCER
Cyclophosphamide	Alkylating agent	-0.17	0.66	96.4	64	PANCANCER
PCI-34051	HDAC8, HDAC6, HDAC1	0.0441	0.672	97.6	62	PANCANCER
Vincristine	-	0.00483	0.676	81.4	61	PANCANCER
AZD6738	ATR	0.0575	0.677	71.8	64	PANCANCER
Ibrutinib	BTK	0.173	0.681	98.2	62	PANCANCER
PLX-4720	BRAF	0.216	0.692	89.3	72	PANCANCER
BMS-536924	IGF1R, IR	0.13	0.707	76.8	64	PANCANCER
ERK_2440	ERK1,ERK2	0.274	0.716	75.5	64	PANCANCER
Dactolisib	PI3K (class 1), MTORC1, MTORC2	0.166	0.72	54.1	64	PANCANCER
Crizotinib	MET, ALK, ROS1	0.0853	0.721	76.5	64	PANCANCER
VE-822	ATR	0.206	0.724	80.2	62	PANCANCER
MG-132	Proteasome, CAPN1	0.0757	0.729	95.9	68	PANCANCER
Gefitinib	EGFR	0.0911	0.732	84.7	64	PANCANCER
Savolitinib	MET	0.0157	0.74	99.5	64	PANCANCER
LY2109761	TGFB1	-0.0401	0.744	96.3	62	PANCANCER
Obatoclax Mesylate	BCL2, BCL-XL, BCL-W, MCL1	0.173	0.747	71	64	PANCANCER
AZD8186	PI3Kalpha, PI3Kbeta	0.0952	0.754	73.2	64	PANCANCER
WIKI4	TNKS1, TNKS2	0.0887	0.769	98.4	64	PANCANCER
LJI308	RSK2, RSK1, RSK3	-0.0245	0.774	87.8	63	PANCANCER
Eg5_9814	KSP11	0.00534	0.778	66	64	PANCANCER
Podophyllotoxin bromide	-	0.0581	0.794	78.7	62	PANCANCER
SCH772984	ERK1, ERK2	0.42	0.803	98.4	73	PANCANCER
CDK9_5038	CDK9	0.0951	0.811	66.7	64	PANCANCER
Ruxolitinib	JAK1, JAK2	0.0484	0.825	99.2	64	PANCANCER
IRAK4_4710	IRAK4	-0.0781	0.825	85.6	64	PANCANCER
Dactinomycin	RNA polymerase	0.14	0.831	70.5	62	PANCANCER
Wnt-C59	PORCN	-0.0186	0.833	84.3	62	PANCANCER
AZD5438	CDK2	0.152	0.836	67.9	64	PANCANCER
Bortezomib	Proteasome	0.184	0.839	99.6	64	PANCANCER
AZD4547	FGFR1, FGFR2, FGFR3	-0.0497	0.844	89.6	65	PANCANCER
VSP34_8731	VSP34	0.237	0.844	93.6	64	PANCANCER
AGI-6780	IDH2 R140Q mutant	-0.0647	0.852	98.2	62	PANCANCER
Pevonedistat	NAE	-0.00268	0.856	82.2	63	PANCANCER
Oxaliplatin	DNA alkylating agent	0.00702	0.86	72.9	62	PANCANCER
Dasatinib	ABL, SRC, Ephrins, PDGFR, KIT	0.315	0.863	88.6	66	PANCANCER
AZD2014	mTORC1, mTORC2	0.149	0.868	87	64	PANCANCER
Sorafenib	PDGFR, KIT, VEGFR, RAF	0.0643	0.895	93.9	64	PANCANCER
OF-1	BRPF1B, BRPF2	-0.0342	0.899	76.2	62	PANCANCER
Afatinib	ERBB2, EGFR	0.108	0.907	95.2	73	PANCANCER
RVX-208	BRD4	0.0627	0.911	99.6	62	PANCANCER
BDP-00009066	MRCKB_HUMAN	0.0801	0.918	88.2	64	PANCANCER
Epirubicin	Anthracycline	0.0653	0.936	84.7	64	PANCANCER
LGK974	PORCN	-0.0756	0.939	99.5	73	PANCANCER
Ulixertinib	ERK1, ERK2	0.205	0.939	99.7	64	PANCANCER
Buparlisib	PI3Kalpha, PI3Kdelta, PI3Kbeta, PI3Kgamma	0.0628	0.94	60	64	PANCANCER
Dabrafenib	BRAF	0.213	0.941	99.4	65	PANCANCER
AT13148	AKT1	-0.0602	0.942	83.1	63	PANCANCER
Dinaciclib	CDK1, CDK2, CDK5, CDK9	0.127	0.944	94.5	62	PANCANCER
Selumetinib	MEK1, MEK2	0.307	0.984	77.2	64	PANCANCER
Mitoxantrone	-	0.0433	0.985	92.3	62	PANCANCER
PD0325901	MEK1, MEK2	0.323	0.99	99.7	74	PANCANCER
OTX015	BRD2, BRD3, BRD4	0.142	0.997	94.5	62	PANCANCER

## Sheet: Figure 2E
	Navitoclax	si control					si RB1
	0	0.820398	0.909557	1.27069			1.15427	1.50032	1.42271
	1000	1.00301	1.38999	1.66549			3.33194	3.39961	3.87011
	500	1.32008	1.69788	1.67736			2.69853	3.19564	3.12732
	250	0.963438	1.08018	1.40378			2.25112	2.46312	2.37075
	125	1.22065	0.998717	1.14625			1.1687	1.87011	2.68602

## Sheet: Figure 2F
	Sh Control			ShRB1
DMSO	0.874887	1.09824	1.02687	0.900442	0.863493	1.2361
4000	0.801976	0.740842	0.802379	0.267507	0.20432	0.289843
2000	0.93116	0.88276	0.912269	0.266142	0.279518	0.264456
1000	0.771614	0.830026	0.856176	0.414163	0.460377	0.416411
500	0.868124	0.805204	0.814985	0.501164	0.450598	0.303894
250	0.760049	0.92482	0.92714	0.621678	0.637142	0.641686
125	1.00777	0.869998	1.03795	1.05469	1.30592	0.717334

## Sheet: Figure 3C
	RB1_0_mean	RB1_1_mean	RB1_2_mean	ratio_RB1_1vsRB1_0	ratio_RB1_2vsRB1_0	pvalue_RB1_0vsRB1_1	pvalue_RB1_0vsRB1_2
REACTOME_ACTIVATION_OF_ATR_IN_RESPONSE_TO_REPLICATION_STRESS	-434.287	-50.596	-185.945	0.116504	0.428162	0.000113355	0.000554516

## Sheet: Figure 3D
	Navitoclax				Control
DMSO	1.0021	0.986664	1.01909	1.00842	0.977383	0.995794	1.01618	1.01064
8000	0.399298	0.402032	0.374396	0.3498	0.612584	0.603816	0.601204	0.565728
4000	0.714819	0.645814	0.65799	0.664902	0.882402	0.828296	0.837902	0.803476
2000	0.994547	0.974362	0.958156	0.928745	0.955276	0.952767	0.934951	0.92869
1000	0.991844	0.988042	0.988219	0.960432	0.99711	0.978996	1.0194	1.0078
		Control		Navitoclax
	DMSO	1.04041	0.959722	2.30884	2.51325
	8000	0.9672	0.939124	5.78116	6.0984
	4000	0.938205	0.833771	4.18709	3.65259
	2000	0.886906	0.90698	3.09473	2.84387
	1000	0.798347	0.770795	2.85791	2.62962

## Sheet: Figure 3F
Nolatrexed
	Navitoclax						Navitoclax + Thymidine
0	1.31212	1.33433	0.931386	0.862319	0.71805	0.841867	1.00619	1.09301	0.736017	0.488502	0.444778	0.614133
8	8.84532	6.14908	5.86855	5.50714	5.26917	5.62196	0.761419	0.672511	0.61646	0.43679	0.390443	0.439985
4	8.73359	5.71665	3.93744	5.11394	3.85143	4.19292	0.667442	0.92401	0.6023	0.407147	0.426534	0.423931
2	8.20683	5.91537	3.63849	3.92527	3.89188	3.96994	0.87003	0.836206	0.481402	0.524298	0.391054
1	8.06098	6.3823	5.9443	4.44308	3.28956	4.20578	0.919592	0.988029	0.948939	0.841807	0.722685

[truncated: 24 more sheets: Figure 4B, Figure 4D, Figure 4G, Figure 4E, Figure 4F, Figure 4H, Figure 4J, Figure 5B, Figure 5G, Figure 5I, Figure 5J, Figure 6E, Figure 6G, Figure 7A, Figure 7B, Figure 7F, Figure 7G, Figure 7H, S figure S4, S figure S5 …]
